# Supplementary material for: Cameroonian Spice Extracts Modulate Molecular Mechanisms Relevant to Cardiometabolic Diseases in SW 872 Human Liposarcoma Cells
Source: Nutrients. 2021 Nov 26;13(12):4271. doi: 10.3390/nu13124271 (PMC8706885; doi:10.3390/nu13124271)
Supplement: Supplementary file 1 [file nutrients-13-04271-s001.zip]

Archive with 1 entries (1 files):
- nutrients-1479355-supplementary.pdf
